# Supplementary material for: Angiogenic Potential of Human Adipose-Derived Mesenchymal Stromal Cells in Nanofibrillated Cellulose Hydrogel
Source: Biomedicines. 2022 Oct 15;10(10):2584. doi: 10.3390/biomedicines10102584 (PMC9599553; doi:10.3390/biomedicines10102584)
Supplement: Supplementary file 1 [file biomedicines-10-02584-s001.zip]

Archive with 1 entries (1 files):
- biomedicines-1835140-supplementary.pdf
